# Supplementary material for: Genomic and phenotypic characterization of Acinetobacter colistiniresistens isolated from the feces of a healthy member of the community
Source: Sci Rep. 2023 Aug 3;13:12596. doi: 10.1038/s41598-023-39642-0 (PMC10400646; doi:10.1038/s41598-023-39642-0)
Supplement: Supplementary file 2 — Supplementary Information. [file 41598_2023_39642_MOESM2_ESM.xlsx]

## Sheet: Supplementary Title Page
	Supplementary Information
	Title: Emergence of Multi-Drug Resistant Acinetobacter colistiniresistens in a Healthy Human Gut: First Reported Case in Malaysia
	Nazmul Hasan Muzahid1*, Muhammad Zarul Hanifah Md Zoqratt1, Kah Ern Ten1, Md Hamed Hussain1, Tin Tin Su2, Qasim Ayub1,3,, Hock Siew Tan1,4 and Sadequr Rahman1,3,4*
	1School of Science, Monash University Malaysia, Bandar Sunway, 47500, Selangor Darul Ehsan, Malaysia
	2South East Asia Community Observatory (SEACO), & Global Public Health, Jeffrey Cheah School of Medicine & Health Sciences, Monash University Malaysia, Bandar Sunway, 47500, Subang Jaya, Selangor, Malaysia
	3Monash University Malaysia Genomics Facility, Bandar Sunway, 47500, Selangor Darul Ehsan, Malaysia
	4Tropical Medicine & Biology Multidisciplinary Platform, Monash University Malaysia, Bandar Sunway, 47500, Subang Jaya, Selangor, Malaysia
	Corresponding author and email address:
	Nazmul Hasan Muzahid: nazmul.muzahid@monash.edu
	Sadequr Rahman: sadequr.rahman@monash.edu
	School of Science, Monash University Malaysia, Jalan Lagoon Selatan, 47500 Bandar Sunway, Selangor Darul Ehsan, Malaysia

## Sheet: Details of A. colistiniresitens
Organism Scientific Name	Organism Qualifier	Taxonomy id	Origin/Country	Source	Settings	Assembly Name	Assembly Accession	Source	Level	Contig N50	Size	Submission Date	Gene Count	BioProject	BioSample	Artile/Title
Acinetobacter colistiniresistens	strain: NIPH 1859	280145	Sweden	Conjunctiva, Homo sapiens	Medical	Acin_sp_NIPH_1859_V1	GCA_000369765.1	GenBank	Scaffold	403700	4223296	2013-04-19	4039	PRJNA183227	SAMN01087859
Acinetobacter colistiniresistens	strain: NIPH 2036	280145	Belgium	Catheter, homo sapiens	Medical	Acin_sp_NIPH_2036_V1	GCA_000413935.1	GenBank	Scaffold	342958	3897684	2013-06-21	3682	PRJNA183245	SAMN01087860	Type Strain
Acinetobacter colistiniresistens	strain: NR1165	280145	Japan	sputum, Homo sapiens	Medical	ASM322775v1	GCA_003227755.1	GenBank	Scaffold	75957	4423949	2018-06-12		PRJDB6332	SAMD00093542	Suzuki YÂ et al.,Â "Emergence of IMP-34- and OXA-58-Producing Carbapenem-Resistant Acinetobacter colistiniresistens.",Â Antimicrob Agents Chemother, 2019 Jun;63(6)
Acinetobacter colistiniresistens	strain: OCU_Ac7	280145	Japan	No info		ASM356956v2	GCA_003569565.2	GenBank	Contig	38836	3807065	2018-12-29		PRJDB5156	SAMD00134841
Acinetobacter colistiniresistens	strain: DL	280145	Brazil	Blood, Bloodstream, Homo sapiens	Medical	ASM771342v1	GCA_007713425.1	GenBank	Contig	73966	4356398	2019-07-30	4348	PRJNA556457	SAMN12356591
Acinetobacter colistiniresistens	strain: TUM15188	280145	Japan	sputum, Homo sapiens	Medical	ASM898700v1	GCA_008987005.1	GenBank	Contig	38429	4231841	2019-09-21		PRJDB8127	SAMD00174926
Acinetobacter colistiniresistens	strain: TUM15205	280145	Japan	sputum, Homo sapiens	Medical	ASM898838v1	GCA_008988385.1	GenBank	Contig	44685	4235976	2019-09-21		PRJDB8127	SAMD00174943
Acinetobacter colistiniresistens	strain: TUM15240	280145	Japan	sputum, Homo sapiens	Medical	ASM899076v1	GCA_008990765.1	GenBank	Contig	40088	3938869	2019-09-21		PRJDB8127	SAMD00174978
Acinetobacter colistiniresistens	strain: TUM15258	280145	Japan	sputum, Homo sapiens	Medical	ASM899236v1	GCA_008992365.1	GenBank	Contig	43193	3960810	2019-09-21		PRJDB8127	SAMD00174996
Acinetobacter colistiniresistens	strain: TUM15271	280145	Japan	sputum, Homo sapiens	Medical	ASM899375v1	GCA_008993755.1	GenBank	Contig	26231	3843245	2019-09-20		PRJDB8127	SAMD00175009
Acinetobacter colistiniresistens	isolate: RDK39_45, strain: KCRI-45	280145	Tanzania, Moshi, Kilimanjaro	Wound Swab		RDK39_45	GCA_900406805.1	GenBank	Contig	74699	3971446	2018-06-28		PRJEB26612	SAMEA4646225	Wound swab from a 53 year old female patient with burn wound in surgical ICU in a tertiary hospital in Tanzania

## Sheet:  C-214 Genome details
Whole Genome features of C-214 strain
Feature	C-214
Parameters
Total length (bp)	3865171
Contigs	1
N50	3865171
L50	1
GC Content (%)	41.33
Genetic Elements
CDS	3705
Gene	3844
tRNA	75
misc_RNA	45
rRNA	18
tmRNA	1
repeat_region	2
ANI %	97.88 (Acinetobacter colistiniresistens NR1165)
Plasmid
Total length (bp)	10411	5509	8305
GC Content (%)	35.4	30.79	33.65

## Sheet: ANI and DDH
Assembly accesiion of Acinetobacter spp. used for phylogenomic and pangenome analysis in this study
Strains		ANI % (Blast)	DDH
GCA_024582815.1	C214 (Current study)
GCA_003227755.1	Acinetobacter colistiniresistens NR1165	98.08	71.4
GCA_900406805.1	Acinetobacter colistiniresistens KCRI-45	94.44	67.6
GCA_007713425.1	Acinetobacter colistiniresistens DL	94.43	63.2
GCA_000369765.1	Acinetobacter colistiniresistens NIPH_1859	94.37	70.5
GCA_008993755.1	Acinetobacter colistiniresistens TUM15271	94.37	69.9
GCA_008990765.1	Acinetobacter colistiniresistens TUM15240	94.35	69.2
GCA_008987005.1	Acinetobacter colistiniresistens TUM15188	94.34	64.8
GCA_003569565.2	Acinetobacter colistiniresistens OCU_Ac7	94.32	70.2
GCA_008988385.1	Acinetobacter colistiniresistens TUM15205	94.32	65
GCA_008992365.1	Acinetobacter colistiniresistens TUM15258	94.3	69
GCF_000413935.1	Acinetobacter colistiniresistens NIPH_2036	94.12	69.6
GCF_000413855.1	Acinetobacter gyllenbergii_CIP 110306	87.43	59.3
GCF_000367945.1	Acinetobacter proteolyticus_NIPH 809	86.95	62
GCF_009884975.1	Acinetobacter dispersus_NCCP 16014	85.31	58.2
GCF_014635885.1	Acinetobacter vivianii_CCM 8642	83.7	49
GCF_014635545.1	Acinetobacter courvalinii_CCM 8635	83.48	50.9
GCF_000374425.1	Acinetobacter tjernbergiae_CIP 107465	81.67	37.2
GCF_014636095.1	Acinetobacter modestus_CCM 8639	81.83	41.6
GCF_000369005.1	Acinetobacter beijerinckii_CIP 110307	80.88	40.4
GCF_000368025.1	Acinetobacter parvus_CIP 108168	81.04	31.2
GCF_000368765.1	Acinetobacter junii_CIP 64.5	79.92	35.5
GCF_000368585.1	Acinetobacter venetianus_CIP 110063	80.76	41.7
GCF_004208515.1	Acinetobacter halotolerans_JCM 31009	80.04	35
GCF_000369065.1	Acinetobacter haemolyticus_CIP 64.3	80.18	33.5
GCF_000368065.1	Acinetobacter seifertii_NIPH 973	76.38	19.4
GCF_009759685.1	Acinetobacter baumannii_ATCC 19606	75.52	19.6
GCF_000368085.1	Acinetobacter nosocomialis_NIPH 2119	75.73	19.4
GCF_000196795.1	Acinetobacter oleivorans_DR1	75.74	19.3
GCF_000368965.1	Acinetobacter calcoaceticus_CIP 81.8	75.68	18.8
GCF_000369045.1	Acinetobacter pittii_ATCC 19004 = CIP 70.29	75.87	19.3
GCF_001605885.1	Acinetobacter lactucae_NRRL B-41902	75.6	19
GCF_000760595.1	Acinetobacter soli_KCTC 22184	73.67	16.6
GCF_000368685.1	Acinetobacter baylyi_DSM 14961	74.22	17
GCF_000368825.1	Acinetobacter ursingii_CIP 107286	75.35	17.4
GCF_009372255.1	Acinetobacter guerrae_AC_1271	74.69	17.2
GCF_900096915.1	Acinetobacter marinus_ANC 3699	72.55	13.9
GCF_008693185.1	Acinetobacter qingfengensis_CCUG 69710T	71.83	13.8
GCF_900096995.1	Acinetobacter puyangensis_ANC_4466	72.19	13.8
GCF_002174125.1	Acinetobacter populi_PBJ7	72.4	14
GCF_000488275.1	Acinetobacter brisouii_CIP 110357	73.8	15.4
GCF_015627175.1	Acinetobacter pollinis_SCC477	71.8	14
GCF_000488215.1	Acinetobacter nectaris_CIP 110549	71.94	14.2
GCF_900197575.1	Acinetobacter apis_ANC_5114	71.68	14
GCF_015627105.1	Acinetobacter baretiae_B10A	71.44	13.5
GCF_900096955.1	Acinetobacter boissieri__ANC_4422	71.29	13.6
GCF_015627125.1	Acinetobacter rathckeae_EC24	71.65	13.8
GCF_006757745.1	Acinetobacter radioresistens_NBRC 102413	73.28	15.4
GCF_011578285.1	Acinetobacter lanii_185	74.36	16
GCF_011578045.1	Acinetobacter shaoyimingii_323-1	73.94	15.6
GCA_018883945.1	Acinetobacter avistercoris_5402	72.94	14.8
GCF_900323515.1	Acinetobacter stercoris_KPC-SM-21	73.57	15.2
GCF_000368565.1	Acinetobacter gerneri_CIP 107464	74.17	15.3
GCF_001704115.1	Acinetobacter larvae_BRTC-1	72.59	14.4
GCF_000829675.1	Acinetobacter rudis_DSM 24031	72.86	14.5
GCF_006352475.1	Acinetobacter pullicarnis_S23	73.55	12.5
GCF_003024515.2	Acinetobacter sichuanensis_WCHAc060041	74.27	15.4
GCF_001704615.3	Acinetobacter defluvii_WCHA30	74.81	16.4
GCF_001696605.3	Acinetobacter wuhouensis_WCHA60	74.34	16.2
GCF_003611475.1	Acinetobacter rongchengensis_WCHAc060115	74.53	15.9
GCF_002233755.1	Acinetobacter piscicola_LW15	74.44	16
GCF_000368145.1	Acinetobacter guillouiae_CIP 63.46	74.61	16.2
GCF_000368925.1	Acinetobacter bereziniae_CIP 70.12	73.91	15.7
GCF_002165375.2	Acinetobacter chinensis_WCHAc010005	73.57	15.8
GCF_900096895.1	Acinetobacter kookii_ANC4667	74.25	16.3
GCF_900095025.1	Acinetobacter albensis_ANC 4874	73.97	16.1
GCF_000816495.1	Acinetobacter harbinensis_HITLi 7	74.31	15.8
GCF_900107285.1	Acinetobacter kyonggiensis_ANC 5109	74.57	16.5
GCF_000367925.1	Acinetobacter bohemicus_ANC_3994	74.51	17
GCF_013004375.1	Acinetobacter terrae_ANC 4282	74.72	16.6
GCF_004331155.1	Acinetobacter terrestris_ANC 4471	74.68	16.1
GCF_000368045.1	Acinetobacter johnsonii_CIP 64.6	74.4	16.3
GCF_009939195.1	Acinetobacter kanungonis_PS-1	74.67	17.1
GCF_000400735.1	Acinetobacter tandoii_CIP 107469	74.51	16.8
GCF_000488255.1	Acinetobacter indicus_CIP 110367	74.55	16.4
GCF_000368785.1	Acinetobacter towneri_CIP 107472	74.87	16.4
GCF_009372215.1	Acinetobacter portensis_AC 877	74.49	16
GCF_001307195.1	Acinetobacter equi_114	73.93	15.6
GCF_001678755.1	Acinetobacter gandensis_ANC 4275	74.31	16.2
GCF_003611465.1	Acinetobacter tianfuensis_WCHAc060012	73.77	15.8
GCF_003664645.1	Acinetobacter chengduensis__WCHAc060005	73.96	15.8
GCF_003024525.3	Acinetobacter cumulans_WCHAc060092	74.02	15.9
GCF_001707755.1	Acinetobacter celticus_ANC 4603	73.99	16
GCF_001605895.1	Acinetobacter pragensis_ANC 4149	72.95	15.3
GCF_000368865.1	Acinetobacter bouvetii_DSM 14964	73.09	15.8
GCF_009557235.1	Acinetobacter wanghuae_dk386	74.04	16.2
GCF_000368625.1	Acinetobacter schindleri_CIP 107287	74.03	16.2
GCF_000369625.1	Acinetobacter variabilis_NIPH 2171	74.22	16.4
GCF_002803605.1	Acinetobacter pseudolwoffii_ANC_5044	74.25	15.7
GCA_000761495.1	Acinetobacter idrijaensis	74.15	15.5
GCF_000487975.1	Acinetobacter lwoffii_NIPH 512	74.18	16

## Sheet: Enrichment_COG20
CLADE1
COG20_FUNCTION	enrichment_score	unadjusted_p_value	adjusted_q_value	associated_groups	accession	gene_clusters_ids	p_clade1	p_clade2	N_clade1	N_clade2
Uncharacterized conserved protein YaaW, UPF0174 family (YaaW)	20	7.74422e-06	0.0012836	clade1	COG4735	GC_00003303, GC_00005315	1	0	10	10
FAD:protein FMN transferase ApbE (ApbE) (PDB:1VRM) (PUBMED:23558683;30154099)!!!Predicted periplasmic protein	20	7.74422e-06	0.0012836	clade1	COG1477!!!COG3656	GC_00003320	1	0	10	10
Uncharacterized protein, contains GH25 family domain	20	7.74422e-06	0.0012836	clade1	COG5266	GC_00003269	1	0	10	10
Zn-dependent amino- or carboxypeptidase, M28 family (Iap) (PDB:1AMP)	20	7.74422e-06	0.0012836	clade1	COG2234	GC_00003297	1	0	10	10
CheY-like REC (receiver) domain, includes chemotaxis protein CheY and sporulation regulator Spo0F (CheY) (PDB:6QRJ)	16.3637	5.22766e-05	0.00415913	clade1	COG0784	GC_00003431	0.9	0	10	10
Fimbrial subunit ScuA/B, ScuA/B/SCPU domain (SCPU) (PDB:6FQA) (PUBMED:30228191;31396168)	16.3637	5.22766e-05	0.00415913	clade1	COG5430	GC_00003449, GC_00003455, GC_00003473	0.9	0	10	10
Saccharopine dehydrogenase, NADP-dependent (Lys9) (PDB:1E5L)	16.3637	5.22766e-05	0.00415913	clade1	COG1748	GC_00003457	0.9	0	10	10
Acetoacetate decarboxylase (Adc) (PDB:3BGT)	16.3637	5.22766e-05	0.00415913	clade1	COG4689	GC_00003452	0.9	0	10	10
CLADE2
COG20_FUNCTION	enrichment_score	unadjusted_p_value	adjusted_q_value	associated_groups	accession	gene_clusters_ids	p_clade1	p_clade2	N_clade1	N_clade2
Carbon monoxide dehydrogenase subunit CoxG (CoxG) (PDB:2NS9)	20	7.74422e-06	0.0012836	clade2	COG3427	GC_00003279	0	1	10	10
Uncharacterized conserved protein, DUF971 family (PDB:2L6N)	20	7.74422e-06	0.0012836	clade2	COG3536	GC_00003247	0	1	10	10
HEAT repeat (HEAT) (PDB:1OYZ)	20	7.74422e-06	0.0012836	clade2	COG1413	GC_00003356	0	1	10	10
Predicted ABC-type ATPase or kinase	20	7.74422e-06	0.0012836	clade2	COG4185	GC_00003262	0	1	10	10
NAD dependent epimerase/dehydratase family enzyme (YfcH) (PDB:4B4O)	20	7.74422e-06	0.0012836	clade2	COG1090	GC_00003389	0	1	10	10
Thioester reductase domain of alpha aminoadipate reductase Lys2 and NRPSs (Lys2b) (PDB:5MSP)	20	7.74422e-06	0.0012836	clade2	COG3320	GC_00003371	0	1	10	10
Uncharacterized membrane protein YozV, TM2 domain, contains pTyr (TM2) (PUBMED:27148221)	20	7.74422e-06	0.0012836	clade2	COG2314	GC_00003341, GC_00003974	0	1	10	10
TPP-dependent indolepyruvate ferredoxin oxidoreductase, alpha subunit (IorA)	20	7.74422e-06	0.0012836	clade2	COG4231	GC_00003253	0	1	10	10
Predicted protein tyrosine phosphatase	16.3637	5.22766e-05	0.00415913	clade2	COG4551	GC_00003210	0.1	1	10	10
Opacity protein LomR and related surface antigens (LomR) (PDB:1Q9F)	16.3637	5.22766e-05	0.00415913	clade2	COG3637	GC_00003168	0.1	1	10	10
Uncharacterized conserved protein, DUF2087 family	16.3637	5.22766e-05	0.00415913	clade2	COG3860	GC_00003167	0.1	1	10	10
dTDP-4-dehydrorhamnose 3,5-epimerase or related enzyme (RfbC) (PDB:1DZR)	16.3637	5.22766e-05	0.00415913	clade2	COG1898	GC_00003706, GC_00004481	0.1	1	10	10
dTDP-D-glucose 4,6-dehydratase (RfbB) (PDB:1G1A)	16.3637	5.22766e-05	0.00415913	clade2	COG1088	GC_00003194	0.1	1	10	10
dTDP-glucose pyrophosphorylase (RmlA1) (PDB:1FXO)	16.3637	5.22766e-05	0.00415913	clade2	COG1209	GC_00003193	0.1	1	10	10
Uncharacterized conserved protein, DUF2345 family (PDB:6SJL)	16.3637	5.22766e-05	0.00415913	clade2	COG4253	GC_00003172	0.1	1	10	10
Predicted dioxygenase, 2-oxoglutarate and Fe-dependent (2OG-Fe) dioxygenase superfamily (PDB:3PL0)	16.3637	5.22766e-05	0.00415913	clade2	COG4340	GC_00003513, GC_00003683	0.1	1	10	10
Predicted SnoaL-like aldol condensation-catalyzing enzyme (PUBMED:15071504)	16.3637	5.22766e-05	0.00415913	clade2	COG4922	GC_00003222	0.1	1	10	10
